# Supplementary material for: Comparative Analysis of the Total Proteome in Nonalcoholic Steatohepatitis: Identification of Potential Biomarkers
Source: Mol Cell Proteomics. 2025 Jan 31;24(3):100921. doi: 10.1016/j.mcpro.2025.100921 (PMC11910689; doi:10.1016/j.mcpro.2025.100921)
Supplement: Table S-1 [file mmc7.xlsx]

## Sheet: Sheet1
	Table S-1. All protein information scanned during multiple reaction monitoring.
	Accession [Mus Musculus]	Gene Symbol	Description	Peptide Fragment	Modification	Precursor Ion (m/z)	Product Ion (m/z)	# Unique Peptides	Coverage [%]	Fold Change	Abundance ratio [Nash/Ctrl]
	Q5SWU9	Acc1	Acetyl-CoA carboxylase 1	FVVMVTPEDLK	-	639.346	702.367	17	15	-0.8	0.576
	E9Q4Z2	Acc2	Acetyl-CoA carboxylase 2	AVVLDLLR	-	449.79	728.47	6	7	-0.27	0.83
	Q3V117	Acly	ATP-citrate synthase	SGGMSNELNNIISR	-	746.371	716.405	28	32	-1.19	0.439
	Q91VA0	Acsm1	Acyl-coenzyme A synthetase ACSM1, mitochondrial	TGLSIHEVYGQSETGISSATLR	-	1153.57	1469.72	21	52	-1.13	0.456
	Q8BFZ3	Actbl2	Beta-actin-like protein 2	GIHETTFNSIMK	-	459.9	592.313	2	31	1.22	2.33
	Q3TIU3	Ahsg	Alpha-2-HS-glycoprotein	HAFSPVASVESASGETLHSPK	-	713.35	965.482	8	35	1.11	2.162
	P07724	Alb	Albumin	YMCENQATISSK	C3-C*	716.321	1137.52	67	88	1.59	3.002
	Q9CZS1	Aldh1b1	Aldehyde dehydrogenase X, mitochondrial	LAPALATGNTVVMK	-	693.39	601.33	19	46	1.17	2.248
	A6ZI44	Aldoa	Fructose-bisphosphate aldolase	YTPSGQSGAAASESLFISNHAY	-	1129.53	997.968	10	42	1.11	2.162
	Q91Y97	Aldob	Fructose-bisphosphate aldolase B	ETTIQGLDGLSER	-	709.859	846.431	31	82	-0.16	0.897
	Q4FK88	Anxa1	Annexin	GLGTDEDTLIEILTTR	-	873.962	732.426	16	51	2.99	7.954
	P07356	Anxa2	Annexin A2	SALSGHLETVILGLLK	-	550.997	746.959	19	55	2.31	4.974
	Q7TMN7	Anxa4	Annexin	AEIDMLDIR	-	538.277	875.466	12	48	1.12	2.171
	P48036	Anxa5	Annexin A5	TPEELSAIK	-	494.271	443.748	31	80	1.85	3.613
	Q61176	Arg1	Arginase-1	ANEELAGVVAEVQK	-	728.881	578.8	25	77	-0.77	0.587
	Q99PT1	Arhgdia	Rho GDP-dissociation inhibitor 1	VAVSADPNVPNVIVTR	-	825.959	1108.65	7	43	1.1	2.142
	Q3UC32	Arpc5	Actin-related protein 2/3 complex subunit 5	ALAAGGVGSIVR	-	535.819	744.436	1	36	1.7	3.242
	Q91YI0	Asl	Argininosuccinate lyase	FVGAVDPIMEK	-	603.313	959.486	31	61	-0.67	0.629
	P16460	Ass1	Argininosuccinate synthase	VQVSVFK	-	403.742	579.38	36	81	-0.03	0.977
	P16015	Ca3	Carbonic anhydrase 3	GDNQSPIELHTK	-	446.893	435.54	21	79	-0.46	0.726
	P40124	Cap1	Adenylyl cyclase-associated protein 1	ELSGLPSGPSVGSGPPPPPPGPPPPPISTSSGSDDSASR	-	1206.92	1560.75	12	47	1	2
	Q3UZE7	Cat	Catalase	LCENIAGHLKDAQLFIKK	C2-C*	525.29	788.33	1	72	6.64	100
	Q8VCT4	Ces1d	Carboxylesterase 1D	LDLLGNPK	-	435.256	415.231	23	50	-0.65	0.638
	Q91WU0	Ces1f	Carboxylesterase 1F	EGYLHIGGTTQQAQR	-	829.912	946.469	21	54	-1.54	0.345
	Q8QZR3	Ces2a	Pyrethroid hydrolase Ces2a	QEILAINQVFK	-	651.88	642.87	11	40	-2.26	0.209
	Q8VCU1	Ces3b	Carboxylesterase 3B	ADHASENSFVFGGPFLTDESSLLAFPEATEEEK	-	1191.22	932.42	2	37	-2.48	0.179
	P18760	Cfl1	Cofilin-1	LGGSAVISLEGKPL	-	670.893	1112.63	10	66	1.07	2.099
	Q04447	Ckb	Creatine kinase B-type	LAVEALSSLDGDLSGR	-	801.919	1006.48	9	35	2.23	4.681
	Q80X19	Col14a1	Collagen alpha-1(XIV) chain	VIVVITDGR	-	486.296	759.438	22	18	1.48	2.788
	O88587	Comt	Catechol O-methyltransferase	KYDVDTLDMVFLDHWK	-	675.666	845.431	13	38	-1.19	0.439
	Q9CQI6	Cotl1	Coactosin-like protein	EVVQNFAK	-	467.753	479.262	7	53	2.1	4.284
	Q561M8	Cps1	submitted name: Cps1 protein	MLPTQTISQGAIEK	M1-O*	766.9	636.84	1	87	-1.8	0.288
	Q8C196	Cps1	Carbamoyl-phosphate synthase [ammonia], mitochondrial	GQNQPVLNITNR	-	677.36	926.54	99	78	-0.62	0.652
	P10605	Ctsb	Cathepsin B	EQWSNCPTIGQIR	C6-C*	794.885	784.469	9	28	1.59	3.012
	Q8C243	Ctsd	Peptidase A1 domain-containing protein	AIGAVPLIQGEYMIPCEK	C16-C*	995.01	1577.77	12	40	2.84	7.156
	Q9DBG1	Cyp27a1	Sterol 26-hydroxylase, mitochondrial	ATIPAALQAQESTEGPGTGQDRPR	-	1226.11	1040.52	15	37	-1.13	0.456
	P33267	Cyp2f2	Cytochrome P450 2F2	DFIDCFLTK	C5-C*	579.78	783.37	24	54	-1.44	0.369
	P12710	Fabp1	Fatty acid-binding protein, liver	GVSEIVHEGKK	-	527.778	449.735	27	98	-0.64	0.643
	P19096	Fasn	Fatty acid synthase	LLLPEDPLISGLLNSQALK	-	1017.59	847.977	85	45	-1.54	0.344
	Q9QXF8	Gnmt	Glycine N-methyltransferase	NYDYILSTGCAPPGK	C10-C*	828.395	1258.54	14	55	-1.19	0.438
	D6REG4	Grhpr	submitted name: Glyoxylate reductase/hydroxypyruvate reductase	VFVTGPLPAEGR	-	621.84	739.41	1	47	3.03	8.185
	V9GZG5	Gs	submitted name: Glutamine synthetase	TCLLNETGDEPFQYKN	C2-C*	964.95	796.4	1	33	6.64	100
	Q7M0F4	Gst	Glutathione S-transferase	PMTLGYWDIR	-	626.314	1023.53	1	46	1.35	2.546
	P13745	Gsta1	Glutathione S-transferase A1	SHGQDYLVGNR	-	623.302	1021.51	5	35	2.53	5.795
	Q9DCU1	Gsta3	Glutathione S-transferase	VSNLPTVK	-	429.258	671.409	6	69	-0.28	0.825
	F6WHQ7	Gstm1	submitted name: Glutathione S-transferase, mu 1	MQLIMLCYNPDFEK	C7-C*	901.423	1316.56	1	52	1.09	2.126
	P10649	Gstm1	Glutathione S-transferase Mu 1	ADIVENQVMDTR	-	695.836	992.445	9	70	0.72	1.644
	P15626	Gstm2	Glutathione S-transferase Mu 2	IQLAMVCYSPDFEK	C7-C*	850.909	1045.43	8	74	1.41	2.648
	P19639	Gstm3	Glutathione S-transferase Mu 3	FNLGLDFPNLPYLIDGSHK	-	720.71	893.463	7	62	2.02	4.067
	P19157	Gstp1	Glutathione S-transferase P 1	MPPYTIVYFPVR	-	741.89	1254.69	11	62	-1.99	0.252
	Q8R1M2	H2aj	Histone H2A.J	HLQLAIR / NDEELNKLLGR	-	533.8	458.31	2	41	2.19	4.571
	Q78JT3	Haao	3-hydroxyanthranilate 3,4-dioxygenase	TGKPNPDQLLK	-	404.23	529.347	14	57	-1.03	0.49
	B1Q450	HBB1	submitted name: Hemoglobin beta chain subunit	AAVSGLWGKVNSDEVGGEALGR	-	724.71	659.35	1	69	2.67	6.371
	Q9R092	Hsd17b6	17-beta-hydroxysteroid dehydrogenase type 6	NLSLVTDCMEHALTSTHPR	C8-C*	728.02	978.46	5	38	1.44	2.719
	Q3TB63	Hspa8	Heat shock cognate 71 kDa protein	DNNLLGKF	-	460.74	633.4	1	59	-6.64	0.01
	P54071	Idh2	Isocitrate dehydrogenase [NADP], mitochondrial	YFDLGLPNR / DQTNDQVTIDSALATQK	-	975.15	1047.57	27	52	1.07	2.1
	P40936	Inmt	Indolethylamine N-methyltransferase	EIIVTDYTPQNLQELQK	-	1016.53	1097.59	12	60	-2.21	0.216
	Q3TJX0	Lcp1	Plastin-2	AECMLQQAER	C3-C*	618.28	518.24	32	62	1.19	2.284
	P16045	Lgals1	Galectin-1	SFVLNLGK	-	439.261	643.415	3	27	2.42	5.361
	Q3V471	Lgals3	Galectin	IQVLVEADHFK	-	433.575	529.289	7	46	4.27	19.314
	P14152	Mdh1	Malate dehydrogenase, cytoplasmic	VIVVGNPANTNCLTASK	C12-C*	879.464	1176.57	14	43	-0.27	0.831
	P06801	Me1	NADP-dependent malic enzyme	AIVVTDGER	-	480.261	775.393	17	38	-3.33	0.1
	P26041	Msn	Moesin	ESEAVEWQQK	-	617.295	718.352	15	42	1.75	3.358
	E0CZH6	Mtarc2	submitted name: Mitochondrial amidoxime reducing component 2	MVVKEDGHMVTAR	-	736.87	508.29	1	43	1.49	2.814
	P11589	Mup2	Major urinary protein 2	IEDNGNFRLFLEQIHVLEK	-	772.078	1037.05	5	81	-2.7	0.154
	P04939	Mup3	Major urinary protein 3	ENIIDLTNVNR	-	650.848	831.431	2	29	-1.93	0.262
	Q58EV3	Mup7	submitted name: Major urinary protein 1	IEDNGNFRLFLEQIHVLEK	-	772.078	1037.05	5	78	-3.33	0.099
	A0A1W2P6F6	Myl6	submitted name: Myosin, light polypeptide 6, alkali, smooth muscle and non-muscle	NKDQGTYEDYVEGLR	-	893.92	1301.6	6	58	1.28	2.43
	Q99P30	Nudt7	Peroxisomal coenzyme A diphosphatase NUDT7	NNLIDDAK	-	451.73	561.29	10	36	-1.6	0.331
	P27773	Pdia3	Protein disulfide-isomerase A3	LSKDPNIVIAK	-	399.911	542.823	35	62	0.37	1.293
	O70400	Pdlim1	PDZ and LIM domain protein 1	DFEQPLAISR	-	588.306	656.41	8	43	1.13	2.182
	Q3U7V7	Pfn1	Profilin	TFVSITPAEVGVLVGK	-	808.96	1069.63	6	47	0.7	1.629
	G3X925	Pklr	Pyruvate kinase	STSIIATIGPASR	-	637.36	487.26	25	55	-1.17	0.446
	P52480	Pkm	Pyruvate kinase PKM	LAPITSDPTEAAAVGAVEASFK	-	1073.05	981.498	1	55	1.28	2.428
	P52480-2	Pkm	Isoform M1 of Pyruvate kinase PKM	LLFEELVR	-	509.799	792.425	1	52	1.43	2.693
	Q64374	Rgn	Regucalcin	VAVDAPVSSVALR	-	642.369	828.494	24	65	-0.35	0.784
	P50543	S100a11	Protein S100-A11	TEFLSFMNTELAAFTK	-	925.457	1359.66	2	27	1.77	3.401
	P27005	S100a8	Protein S100-A8	MVTTECPQFVQNINIENLFR	C6-C*	1227.1	1731.92	3	73	3.77	13.685
	P31725	S100a9	Protein S100-A9	LIFACHEK	C5-C*	339.845	396.18	3	30	6.64	100
	A0A0R4J135	Selenbp2	Methanethiol oxidase	VIEASEIQAK	-	544.301	875.446	11	82	-1.49	0.357
	P07758	Serpina1a	Alpha-1-antitrypsin 1-1	FDHPFLFIIFEEHTQSPIFLGK	-	666.352	766.891	5	45	1.2	2.302
	Q8BVU9	Serpinh1	Serpin H1	GVVEVTHDLQK	-	612.83	534.79	9	34	2.16	4.462
	Q8BGL3	Sult2a8	Sulfotransferase 2A8	GDPTWVQSTIANER	-	787.387	1017.53	16	54	-1.71	0.306
	Q9WVA4	Tagln2	Transgelin-2	DDGLFSGDPNWFPK / K	-	574.95	661.83	10	60	1.98	3.952
	Q921I1	Tf	Serotransferrin	GYYAVAVVK	-	485.274	749.455	43	56	1.09	2.122
	P21107-2	Tpm3	Isoform 2 of Tropomyosin alpha-3 chain	IQVLQQQADDAEER	-	821.902	1061.45	12	63	1.05	2.065
	Q6IRU2	Tpm4	Tropomyosin alpha-4 chain	IQLLEEELDRAQEQLATALQNLEEAEK	-	1042.21	1490.26	13	56	1.01	2.014
	P99024	Tubb5	Tubulin beta-5 chain	ISVYYNEATGGK	-	651.323	1002.45	4	74	1.22	2.331
	Q64435	Ugt1a6	UDP-glucuronosyltransferase 1-6	GHDIMVLVPEVNLLLGESK	-	1032.06	1198.67	3	31	-1.02	0.494
	Q8R084	Ugt2b1	UDP-glucuronosyltransferase	VDFDTMSTTDLLTALK	-	885.94	1062.61	14	37	-1.52	0.348
	P20152	Vim	Vimentin	EMEENFALEAANYQDTIGRLQDEIQNMKEEMAR	-	979.948	1046.84	2	79	2.1	4.276
	Bold: Experimental; Italic: Literature; C2-C*: C2Carbamidomethyl (57.02 Da) ; M1-O*: M1 Oxidation (15.99 Da)
