# Supplementary material for: Comparative Analysis of the Total Proteome in Nonalcoholic Steatohepatitis: Identification of Potential Biomarkers
Source: Mol Cell Proteomics. 2025 Jan 31;24(3):100921. doi: 10.1016/j.mcpro.2025.100921 (PMC11910689; doi:10.1016/j.mcpro.2025.100921)
Supplement: Table S-2 [file mmc8.xlsx]

## Sheet: Sheet1
	Table S-2. Forward and reverse primer informations.
	Gene	Forward (5' to 3')	Reverse (5' to 3')
	Acta2	CTGACAGAGGCACCACTGAA	CATCTCCAGAGTCCAGCACA
	Col1a1	AAGAGGCGAGAGAGGTTTCC	AGAACCATCAGCACCTTTGG
	Gapdh	AGGTCGGTGTGAACGGATTTG	GGGGTCGTTGATGGCAACA
	Mcp1	ACCTTTTCCACAACCACCT	GCATCACAGTCCGAGTCA
	The table provides the formard and reverse primer informations of the RT-qPCR analysis.
	Acta2, Alpha-Smooth Muscle Actin 2; Col1a1, Collagen Type I Alpha 1 Chain; Gapdh, Glyceraldehyde-3-Phosphate Dehydrogenase; Mcp1, Monocyte Chemoattractant Protein 1
