# Supplementary material for: Comparative Analysis of the Total Proteome in Nonalcoholic Steatohepatitis: Identification of Potential Biomarkers
Source: Mol Cell Proteomics. 2025 Jan 31;24(3):100921. doi: 10.1016/j.mcpro.2025.100921 (PMC11910689; doi:10.1016/j.mcpro.2025.100921)
Supplement: Table S-3 [file mmc9.xlsx]

## Sheet: Sheet1
	Table S-3. Human cohort characteristics in healthy and steatosis samples.
			Age	BMI	AST	ALT
	Healthy	F	47.1 土 7.7	20.7 土 1.4	19.7 土 4.7	16.9 土 6.2
		(n=18)
		M	58.1 土 15.2	20.7 土 1.3	20.4 土 5.2	18.2 土 4.6
		(n=5)
	Steatosis	F	56.0 土 11.7	27.9 土 4.9	69.5 土 66.6	109.6 土 150.1
		(n=12)
		M	38.1 土 10.5	29.2 土 3.4	78.2 土 82.4	153.6 土 144.5
		(n=13)
	The table provides the characteristics of the serum samples used in the enzyme-linked immunosorbent assay (ELISA).
	F, Female; M, Male; BMI, Body Mass Index; AST, Aspartate Aminotransferase; ALT, Alanine Aminotransferase.
