# Supplementary material for: Comparative Analysis of the Total Proteome in Nonalcoholic Steatohepatitis: Identification of Potential Biomarkers
Source: Mol Cell Proteomics. 2025 Jan 31;24(3):100921. doi: 10.1016/j.mcpro.2025.100921 (PMC11910689; doi:10.1016/j.mcpro.2025.100921)
Supplement: Table S-4 [file mmc10.xlsx]

## Sheet: Sheet1
	Table S-4. List of proteins only scanned in liver tissue samples.
	Accession	Gene	Description	Fold Change Log2	Peptide Fragment	Modification	Parent Ion (m/z)	Product Ion (m/z)	Cellular Localization
	[Mus Musculus]	Symbol
	Q3UZE7	Cat	Catalase	6.64	LCENIAGHLKDAQLFIKK	C2-C*	525.29	788.33	#Peroxisome
	V9GZG5	Gs	submitted name: Glutamine synthetase	6.64	TCLLNETGDEPFQYKN	C2-C*	964.95	796.4	#Mitochondrion
	D6REG4	Grhpr	submitted name: Glyoxylate reductase/hydroxypyruvate reductase	3.03	VFVTGPLPAEGR	-	621.84	739.41	#Not found
	Q8C243	Ctsd	Peptidase A1 domain-containing protein	2.84	AIGAVPLIQGEYMIPCEK	C16-C*	995.01	1577.77	#Lysosome
	B1Q450	HBB1	submitted name: Hemoglobin beta chain subunit	2.67	AAVSGLWGKVNSDEVGGEALGR	-	724.71	659.35	#Hemoglobin complex
	Q8R1M2	H2aj	Histone H2A.J	2.19	HLQLAIRNDEELNKLLGR	-	533.8	458.31	#Nucleus
	Q8BVU9	Serpinh1	Serpin H1	2.16	GVVEVTHDLQK	-	612.83	534.79	#Endoplasmic reticulum #Extracellular space
	Q9WVA4	Tagln2	Transgelin-2	1.98	DDGLFSGDPNWFPKK	-	574.95	661.83	#Actin cytoskeleton
	E0CZH6	Mtarc2	submitted name: Mitochondrial amidoxime reducing component 2	1.49	MVVKEDGHMVTAR	-	736.87	508.29	#Membrane #Mitochondrion #Mitochondrion inner membrane #Peroxisome
	Q9R092	Hsd17b6	17-beta-hydroxysteroid dehydrogenase type 6	1.44	NLSLVTDCMEHALTSTHPR	C8-C*	728.02	978.46	#Endoplasmic reticulum #Membrane #Endosome #Microsome
	A0A1W2P6F6	Myl6	submitted name: Myosin, light polypeptide 6, alkali, smooth muscle and non-muscle	1.28	NKDQGTYEDYVEGLR	-	893.92	1301.6	#Not found
	Q9CZS1	Aldh1b1	Aldehyde dehydrogenase X, mitochondrial	1.17	LAPALATGNTVVMK	-	693.39	601.33	#Mitochondrion
	P54071	Idh2	Isocitrate dehydrogenase [NADP], mitochondrial	1.07	YFDLGLPNRDQTNDQVTIDSALATQK	-	975.15	1047.57	#Mitochondrion
	P40124	Cap1	Adenylyl cyclase-associated protein 1	1	ELSGLPSGPSVGSGPPPPPPGPPPPPISTSSGSDDSASR	-	1206.92	1560.75	#Cell membrane
	E9Q4Z2	Acc2	Acetyl-coa carboxylase 2	-0.27	AVVLDLLR	-	449.79	728.47	#Mitochondrion
	Q8C196	Cps1	Carbamoyl-phosphate synthase [ammonia], mitochondrial	-0.62	GQNQPVLNITNR	-	677.36	926.54	#Cell membrane #Membrane #Mitochondrion #Nucleus
	Q64435	Ugt1a6	UDP-glucuronosyltransferase 1-6	-1.02	GHDIMVLVPEVNLLLGESK	-	1032.06	1198.67	#Endoplasmic reticulum #Membrane #Microsome
	Q91VA0	Acsm1	Acyl-coenzyme A synthetase ACSM1, mitochondrial	-1.13	TGLSIHEVYGQSETGISSATLR	-	1153.57	1469.72	#Mitochondrion
	Q9DBG1	Cyp27a1	Sterol 26-hydroxylase, mitochondrial	-1.13	ATIPAALQAQESTEGPGTGQDRPR	-	1226.11	1040.52	#Membrane #Mitochondrion #Mitochondrion inner membrane
	G3X925	Pklr	Pyruvate kinase	-1.17	STSIIATIGPASR	-	637.36	487.26	#Not found
	P33267	Cyp2f2	Cytochrome P450 2F2	-1.44	DFIDCFLTK	C5-C*	579.78	783.37	#Endoplasmic reticulum #Membrane #Microsome
	Q8R084	Ugt2b1	UDP-glucuronosyltransferase	-1.52	VDFDTMSTTDLLTALK	-	885.94	1062.61	#Membrane
	Q99P30	Nudt7	Peroxisomal coenzyme A diphosphatase NUDT7	-1.6	NNLIDDAK	-	451.73	561.29	#Peroxisome
	Q561M8	Cps1	submitted name: Cps1 protein	-1.8	MLPTQTISQGAIEK	M1-O*	766.9	636.84	#Not found
	Q8QZR3	Ces2a	Pyrethroid hydrolase Ces2a	-2.26	QEILAINQVFK	-	651.88	642.87	#Endoplasmic reticulum #Microsome
	Q8VCU1	Ces3b	Carboxylesterase 3B	-2.48	ADHASENSFVFGGPFLTDESSLLAFPEATEEEK	-	1191.22	932.42	#Endoplasmic reticulum
	Q3TB63	Hspa8	Heat shock cognate 71 kDa protein	-6.64	DNNLLGKF	-	460.74	633.4	#Spliceosome #Spliceosome complex
	Bold: Experimental; Italic: Literature; C2-C*: C2Carbamidomethyl (57.02 Da) ; M1-O*: M1 Oxidation (15.99 Da)
